# Supplementary material for: Scaling relationships of twig biomass allocation in Pinus hwangshanensis along an altitudinal gradient
Source: PLoS One. 2017 May 26;12(5):e0178344. doi: 10.1371/journal.pone.0178344 (PMC5446166; doi:10.1371/journal.pone.0178344)
Supplement: S1 Table — (XLSX) [file pone.0178344.s001.xlsx]

## Sheet: SEASON
month	TM(mg)	NM(mg)	SM(mg)	TLA(mm2)	LMA (mg/mm2)
12	3258.1	2365.1	893	19993.8	0.118292
12	1950.9	1575.9	375	13147.1	0.119867
12	3443	2951.2	491.8	24691.5	0.119523
12	1672.9	1368.7	304.2	12110.8	0.113015
12	3349.2	2707.7	641.5	22145.1	0.122271
12	2673.4	2315.3	358.1	17024.7	0.135996
12	2668.9	2356.9	312	18769.8	0.125569
12	2812.8	2402.6	410.2	19807.8	0.121296
12	4667.2	3831.1	836.1	28463.3	0.134598
12	3282.3	2856.7	425.6	22038.2	0.129625
12	2400.2	1794.8	605.4	16060.5	0.111752
12	2797.7	2119.3	678.4	17930.9	0.118193
12	2684.7	2016.9	667.8	17753.6	0.113605
12	1514.8	1106.2	408.6	9874.79	0.112023
12	2015.9	1606.8	409.1	14097.8	0.113975
12	1674.7	1335.1	339.6	11105	0.120225
12	2225.4	1817.8	407.6	14358.4	0.126602
12	2008.4	1652.6	355.8	13474.6	0.122645
12	3179.2	2688	491.2	22592.9	0.118975
12	4764.4	3983.1	781.3	32905.5	0.121047
12	1388.7	1160.2	228.5	10280.5	0.112855
12	2509.7	2083	426.7	18146.6	0.114788
12	2443.9	1964.4	479.5	16342.5	0.120202
12	2663.9	2285.5	378.4	21111.9	0.108256
12	3486.7	3027.2	459.5	26343	0.114915
12	2693.2	2244.9	448.3	18515	0.121247
12	1503.3	1198.4	304.9	9521.51	0.125862
12	4541.9	3869.6	672.3	32558.7	0.11885
12	4320.4	3420.9	899.5	25448.8	0.134423
12	1977.9	1698.5	279.4	14025.3	0.121103
12	6285	5332.1	952.9	39138.6	0.136236
12	7786.6	6552.5	1234.1	43890	0.149294
12	2346.1	2028.5	317.6	15347.9	0.132168
12	2135.4	1759.7	375.7	13206	0.13325
12	1926.6	1666.6	260	12749.5	0.130719
12	2044.2	1803.5	240.7	18263.8	0.0987474
12	1027.6	918.2	109.4	9926.46	0.0925003
12	2704.5	2410.6	293.9	23619.4	0.10206
12	4711.6	4087.2	624.4	38530.3	0.106078
12	3056.5	2625.2	431.3	25268.2	0.103893
12	2344.2	2043.7	300.5	19579.6	0.104379
12	3706.6	3179.8	526.8	27931.3	0.113844
12	2952.8	2574.3	378.5	23056.4	0.111652
12	3311.8	2785.7	526.1	25343	0.10992
12	2340.4	2025.5	314.9	18997.7	0.106618
6	975	811	164	10377.8	0.0781475
6	919	746	173	9971.52	0.0748131
6	508	394	114	5420.83	0.0726826
6	673	559	114	6790.22	0.0823242
6	1361	1103	258	14030.8	0.0786126
6	1915	1506	409	20044.2	0.075134
6	1483	1188	295	15016.8	0.0791113
6	1362	1113	249	13385.7	0.0831484
6	1050	920	130	13961.4	0.0658959
6	1870	1546	324	17945.6	0.0861492
6	3177	2468	709	21492.5	0.114831
6	1102	849	253	10122.6	0.0838719
6	961	796	165	8787.61	0.0905821
6	1413	1141	272	11352.7	0.100504
6	3684	3096	588	21387.2	0.144759
6	1332	1066	266	13060.3	0.0816213
6	1858	1432	426	17065.7	0.0839112
6	825	689	136	9158.18	0.0752333
6	1312	1048	264	13382	0.0783143
6	922	716	206	8464.66	0.0845869
6	3257	2365	892	21205	0.11153
6	1873	1445	428	13535.4	0.106757
6	2018	1582	436	14408.9	0.109793
6	3242	2384	858	21522.5	0.110768
6	831	710	121	7045.75	0.10077
6	1723	1444	279	13625.8	0.105976
6	2389	1876	513	17887.9	0.104875
6	1741	1353	388	13697.7	0.0987761
6	1963	1523	440	14231	0.10702
6	2381	1740	641	17149.3	0.101462
6	916	616	300	8308.29	0.0741428
6	1072	792	280	10013.7	0.0790916
6	718	554	164	7580.44	0.0730829
6	1666	1193	473	13850	0.086137
6	1277	900	377	11357.8	0.0792407
6	1337	1085	252	12638.7	0.0858475
6	1252	1047	205	12059.7	0.0868182
6	1199	988	211	11985.8	0.0824308
6	1057	786	271	9039.22	0.0869544
6	1697	1373	324	14683.9	0.093504
6	1379	961	418	10405.9	0.0923518
6	1238	941	297	10794.9	0.0871707
6	1134	869	265	10348	0.0839772
6	1354	1048	306	12099.1	0.0866183
6	1197	901	296	9808.16	0.0918623
9	3391.5	2896.3	495.2	20949.6	0.138251
9	1964.7	1655.4	309.3	12678.1	0.130572
9	3427.5	2873.1	554.4	19473	0.147543
9	1443.7	1278.4	165.3	8872.75	0.144082
9	3863.1	3246.9	616.2	23341.7	0.139103
9	3326.1	2982.5	343.6	27038.7	0.110305
9	872.4	797.5	74.9	7925.07	0.10063
9	2534.5	2240.3	294.2	21807.5	0.102731
9	759	660.3	98.7	6293.26	0.104922
9	3454.2	3081.2	373	27224.7	0.113177
9	3312.9	2762	550.9	24024.5	0.114966
9	1453.2	1220.1	233.1	11701.6	0.104268
9	3504	2953	551	24243.6	0.121805
9	4476.5	3661.6	814.9	28611.4	0.127977
9	1401.9	1182.1	219.8	11350.9	0.104142
9	1752.8	1439.7	313.1	13348.4	0.107856
9	2394.4	1901.9	492.5	18150.9	0.104783
9	2979.4	2596.9	382.5	21060.8	0.123305
9	1488.9	1249.1	239.8	12259	0.101893
9	1772.3	1489.7	282.6	15021.1	0.0991739
9	1916.1	1664.3	251.8	15452.9	0.107702
9	4729.1	3780.4	948.7	35835.1	0.105494
9	1728.3	1462	266.3	14104.2	0.103657
9	2707	2265.6	441.4	20691	0.109497
9	2144.4	1848.9	295.5	16912.2	0.109323
9	3850.2	3286.9	563.3	26884	0.122262
9	3585	3000.3	584.7	26087.5	0.115009
9	4002.4	3422.2	580.2	29374.9	0.116501
9	2935.9	2464.4	471.5	22344.9	0.110289
9	1912.5	1602.6	309.9	15381.2	0.104192
9	2206.6	1793.5	413.1	21428.7	0.0836961
9	2092.7	1585.7	507	17471	0.0907619
9	3746.2	3029.6	716.6	33389.1	0.0907363
9	652.7	526	126.7	6653.26	0.079059
9	1716	1374.1	341.9	16531	0.0831224
9	2744.5	2047.2	697.3	20689	0.0989511
9	3262.8	2572.2	690.6	26247.5	0.0979979
9	2879.1	2103	776.1	20877.6	0.10073
9	1409.7	1074	335.7	10626.4	0.101069
9	1035.5	823	212.5	9707.32	0.0847814
9	2071.8	1652.8	419	16191.2	0.10208
9	1907.9	1560	347.9	16947.6	0.0920483
9	3680.2	2762	918.2	25912.1	0.106591
9	4602.1	3742.5	859.6	37017.8	0.1011
9	1325.1	1191.2	133.9	12346.9	0.0964777

## Sheet: ALTITUDE
Alt	TM(mg)	NM(mg)	SM(mg)	TLA(mm2)	LMA (mg/mm2)
1200	6285	5332.1	952.9	39138.6	0.136236
1200	7786.6	6552.5	1234.1	43890	0.149294
1200	2346.1	2028.5	317.6	15347.9	0.132168
1200	2135.4	1759.7	375.7	13206	0.13325
1200	1926.6	1666.6	260	12749.5	0.130719
1200	2044.2	1803.5	240.7	18263.8	0.0987474
1200	1027.6	918.2	109.4	9926.46	0.0925003
1200	2704.5	2410.6	293.9	23619.4	0.10206
1200	4711.6	4087.2	624.4	38530.3	0.106078
1200	3056.5	2625.2	431.3	25268.2	0.103893
1200	2344.2	2043.7	300.5	19579.6	0.104379
1200	3706.6	3179.8	526.8	27931.3	0.113844
1200	2952.8	2574.3	378.5	23056.4	0.111652
1200	3311.8	2785.7	526.1	25343	0.10992
1200	2340.4	2025.5	314.9	18997.7	0.106618
1200	975	811	164	10377.8	0.0781475
1200	919	746	173	9971.52	0.0748131
1200	508	394	114	5420.83	0.0726826
1200	673	559	114	6790.22	0.0823242
1200	1361	1103	258	14030.8	0.0786126
1200	1915	1506	409	20044.2	0.075134
1200	1483	1188	295	15016.8	0.0791113
1200	1362	1113	249	13385.7	0.0831484
1200	1050	920	130	13961.4	0.0658959
1200	1870	1546	324	17945.6	0.0861492
1200	3177	2468	709	21492.5	0.114831
1200	1102	849	253	10122.6	0.0838719
1200	961	796	165	8787.61	0.0905821
1200	1413	1141	272	11352.7	0.100504
1200	3684	3096	588	21387.2	0.144759
1200	3391.5	2896.3	495.2	20949.6	0.138251
1200	1964.7	1655.4	309.3	12678.1	0.130572
1200	3427.5	2873.1	554.4	19473	0.147543
1200	1443.7	1278.4	165.3	8872.75	0.144082
1200	3863.1	3246.9	616.2	23341.7	0.139103
1200	3326.1	2982.5	343.6	27038.7	0.110305
1200	872.4	797.5	74.9	7925.07	0.10063
1200	2534.5	2240.3	294.2	21807.5	0.102731
1200	759	660.3	98.7	6293.26	0.104922
1200	3454.2	3081.2	373	27224.7	0.113177
1200	3312.9	2762	550.9	24024.5	0.114966
1200	1453.2	1220.1	233.1	11701.6	0.104268
1200	3504	2953	551	24243.6	0.121805
1200	4476.5	3661.6	814.9	28611.4	0.127977
1200	1401.9	1182.1	219.8	11350.9	0.104142
1600	1674.7	1335.1	339.6	11105	0.120225
1600	2225.4	1817.8	407.6	14358.4	0.126602
1600	2008.4	1652.6	355.8	13474.6	0.122645
1600	3179.2	2688	491.2	22592.9	0.118975
1600	4764.4	3983.1	781.3	32905.5	0.121047
1600	1388.7	1160.2	228.5	10280.5	0.112855
1600	2509.7	2083	426.7	18146.6	0.114788
1600	2443.9	1964.4	479.5	16342.5	0.120202
1600	2663.9	2285.5	378.4	21111.9	0.108256
1600	3486.7	3027.2	459.5	26343	0.114915
1600	2693.2	2244.9	448.3	18515	0.121247
1600	1503.3	1198.4	304.9	9521.51	0.125862
1600	4541.9	3869.6	672.3	32558.7	0.11885
1600	4320.4	3420.9	899.5	25448.8	0.134423
1600	1977.9	1698.5	279.4	14025.3	0.121103
1600	1332	1066	266	13060.3	0.0816213
1600	1858	1432	426	17065.7	0.0839112
1600	825	689	136	9158.18	0.0752333
1600	1312	1048	264	13382	0.0783143
1600	922	716	206	8464.66	0.0845869
1600	3257	2365	892	21205	0.11153
1600	1873	1445	428	13535.4	0.106757
1600	2018	1582	436	14408.9	0.109793
1600	3242	2384	858	21522.5	0.110768
1600	831	710	121	7045.75	0.10077
1600	1723	1444	279	13625.8	0.105976
1600	2389	1876	513	17887.9	0.104875
1600	1741	1353	388	13697.7	0.0987761
1600	1963	1523	440	14231	0.10702
1600	2381	1740	641	17149.3	0.101462
1600	1752.8	1439.7	313.1	13348.4	0.107856
1600	2394.4	1901.9	492.5	18150.9	0.104783
1600	2979.4	2596.9	382.5	21060.8	0.123305
1600	1488.9	1249.1	239.8	12259	0.101893
1600	1772.3	1489.7	282.6	15021.1	0.0991739
1600	1916.1	1664.3	251.8	15452.9	0.107702
1600	4729.1	3780.4	948.7	35835.1	0.105494
1600	1728.3	1462	266.3	14104.2	0.103657
1600	2707	2265.6	441.4	20691	0.109497
1600	2144.4	1848.9	295.5	16912.2	0.109323
1600	3850.2	3286.9	563.3	26884	0.122262
1600	3585	3000.3	584.7	26087.5	0.115009
1600	4002.4	3422.2	580.2	29374.9	0.116501
1600	2935.9	2464.4	471.5	22344.9	0.110289
1600	1912.5	1602.6	309.9	15381.2	0.104192
2000	3258.1	2365.1	893	19993.8	0.118292
2000	1950.9	1575.9	375	13147.1	0.119867
2000	3443	2951.2	491.8	24691.5	0.119523
2000	1672.9	1368.7	304.2	12110.8	0.113015
2000	3349.2	2707.7	641.5	22145.1	0.122271
2000	2673.4	2315.3	358.1	17024.7	0.135996
2000	2668.9	2356.9	312	18769.8	0.125569
2000	2812.8	2402.6	410.2	19807.8	0.121296
2000	4667.2	3831.1	836.1	28463.3	0.134598
2000	3282.3	2856.7	425.6	22038.2	0.129625
2000	2400.2	1794.8	605.4	16060.5	0.111752
2000	2797.7	2119.3	678.4	17930.9	0.118193
2000	2684.7	2016.9	667.8	17753.6	0.113605
2000	1514.8	1106.2	408.6	9874.79	0.112023
2000	2015.9	1606.8	409.1	14097.8	0.113975
2000	916	616	300	8308.29	0.0741428
2000	1072	792	280	10013.7	0.0790916
2000	718	554	164	7580.44	0.0730829
2000	1666	1193	473	13850	0.086137
2000	1277	900	377	11357.8	0.0792407
2000	1337	1085	252	12638.7	0.0858475
2000	1252	1047	205	12059.7	0.0868182
2000	1199	988	211	11985.8	0.0824308
2000	1057	786	271	9039.22	0.0869544
2000	1697	1373	324	14683.9	0.093504
2000	1379	961	418	10405.9	0.0923518
2000	1238	941	297	10794.9	0.0871707
2000	1134	869	265	10348	0.0839772
2000	1354	1048	306	12099.1	0.0866183
2000	1197	901	296	9808.16	0.0918623
2000	2206.6	1793.5	413.1	21428.7	0.0836961
2000	2092.7	1585.7	507	17471	0.0907619
2000	3746.2	3029.6	716.6	33389.1	0.0907363
2000	652.7	526	126.7	6653.26	0.079059
2000	1716	1374.1	341.9	16531	0.0831224
2000	2744.5	2047.2	697.3	20689	0.0989511
2000	3262.8	2572.2	690.6	26247.5	0.0979979
2000	2879.1	2103	776.1	20877.6	0.10073
2000	1409.7	1074	335.7	10626.4	0.101069
2000	1035.5	823	212.5	9707.32	0.0847814
2000	2071.8	1652.8	419	16191.2	0.10208
2000	1907.9	1560	347.9	16947.6	0.0920483
2000	3680.2	2762	918.2	25912.1	0.106591
2000	4602.1	3742.5	859.6	37017.8	0.1011
2000	1325.1	1191.2	133.9	12346.9	0.0964777
